# Supplementary material for: Nanostructured Lipid Carrier Gel Formulation of Recombinant Human Thrombomodulin Improve Diabetic Wound Healing by Topical Administration
Source: Pharmaceutics. 2021 Sep 2;13(9):1386. doi: 10.3390/pharmaceutics13091386 (PMC8469737; doi:10.3390/pharmaceutics13091386)
Supplement: Supplementary file 1 [file pharmaceutics-13-01386-s001.zip]

Archive with 1 entries (1 files):
- pharmaceutics-1336237-supplementary.pdf
